# Supplementary material for: Improvement of a Surfactant Blend for Enhanced Oil Recovery in Carbonate Reservoirs by Means of an Ionic Liquid
Source: Int J Mol Sci. 2022 Dec 31;24(1):726. doi: 10.3390/ijms24010726 (PMC9821681; doi:10.3390/ijms24010726)
Supplement: Supplementary file 1 [file ijms-24-00726-s001.zip]

Archive with 1 entries (1 files):
- ijms-2100322-supplementary.pdf
